# Supplementary material for: ctDNA monitoring using tumor-informed copy number analysis
Source: EMBO Mol Med. 2026 Mar 19;18(4):1429–55. doi: 10.1038/s44321-026-00399-4 (PMC13083984; doi:10.1038/s44321-026-00399-4)
Supplement: Supplementary file 1 — Table EV1 [file 44321_2026_399_MOESM1_ESM.xlsx]

## Sheet: Table EV1
Cancer cell lines from the Cancer Cell Line Encyclopedia (CCLE).
Tissue	Cell line	CCLE_ID	DepMapID	SRR ID	Coverage (x)	Purity	Ploidy
Autonomic ganglia	SK-N-AS	SKNAS_AUTONOMIC_GANGLIA	ACH-000260	SRR8670773	26.953	0.99	2.03
Central nervous system	H4	H4_CENTRAL_NERVOUS_SYSTEM	ACH-000389	SRR8639179	28.3877	1	3.18
Endometrium	AN3-CA	AN3CA_ENDOMETRIUM	ACH-000940	SRR8639168	27.3961	0.96	2.21
Haematopoietic and lymphoid tissue	LAMA-84	LAMA84_HAEMATOPOIETIC_AND_LYMPHOID_TISSUE	ACH-000301	SRR8652091	31.5186	0.99	3.11
Lung	KNS62	KNS62_LUNG	ACH-000858	SRR8652070	29.3613	1	2.62
Ovary	RMG-I	RMGI_OVARY	ACH-000719	SRR8670764	26.5027	0.99	2.18
Pancreas	SUIT-2	SUIT2_PANCREAS	ACH-000652	SRR8670709	33.7879	1	3.8
Prostate	22Rv1	22RV1_PROSTATE	ACH-000956	SRR8639138	27.5692	0.99	2.13
Skin	SK-MEL-24	SKMEL24_SKIN	ACH-000822	SRR8670682	32.1687	1	1.94
Stomach	MKN-45	MKN45_STOMACH	ACH-000356	SRR8652124	32.7281	1	1.85
