# Supplementary material for: ctDNA monitoring using tumor-informed copy number analysis
Source: EMBO Mol Med. 2026 Mar 19;18(4):1429–55. doi: 10.1038/s44321-026-00399-4 (PMC13083984; doi:10.1038/s44321-026-00399-4)
Supplement: Supplementary file 3 — Dataset EV1 [file 44321_2026_399_MOESM3_ESM.xlsx]

## Sheet: Dataset EV1
Assessment of false positive tumor fractions in healthy subjects.
patient	sample	SLX	barcode	cancer	tMAD	ichorCNA TF	MRDetect-CNA (P-IV-01)	MRDetect-CNA (P-IV-02)	MRDetect-CNA (P-IV-03)	informCNA (P-IV-01) TF (%)	informCNA (P-IV-01) ctDNA	informCNA (P-IV-02) TF (%)	informCNA (P-IV-02) ctDNA	informCNA (P-IV-03) TF (%)	informCNA (P-IV-03) ctDNA
HIP_1	HIP_1	SLX-12531	D703-D501	healthy	0.00924155	0	0	0	0	0.151326	Negative	0	Negative	0	Negative
HIP_2	HIP_2	SLX-12531	D703-D502	healthy	0.00626515	0	0.00461486	-0.0284908	-0.0271254	0.0994679	Negative	5.71982e-06	Negative	0	Negative
HIP_3	HIP_3	SLX-12531	D703-D503	healthy	0.0144955	0.07261	0.00534071	-0.0194467	-0.0187495	0.181134	Negative	0	Negative	0	Negative
HIP_4	HIP_4	SLX-12531	D703-D504	healthy	0.00590654	0	-0.00324968	-0.038989	-0.0373712	0.0742203	Negative	0	Negative	0	Negative
HIP_5	HIP_5	SLX-12531	D704-D501	healthy	0.00580156	0	-0.00783579	-0.0324199	-0.0313075	0.0729439	Negative	0	Negative	0	Negative
HIP_6	HIP_6	SLX-12531	D704-D502	healthy	0.00639702	0	-0.0103351	-0.0352706	-0.0339684	0.0696142	Negative	0	Negative	0	Negative
HIP_7	HIP_7	SLX-12531	D704-D503	healthy	0.00798562	0	-0.0197136	-0.0330469	-0.0322361	0.119728	Negative	0	Negative	0	Negative
HIP_8	HIP_8	SLX-12531	D704-D504	healthy	0.00889807	0	0	0	0	0.0595704	Negative	0	Negative	0	Negative
HIP_9	HIP_9	SLX-12531	D705-D505	healthy	0.0133434	0	0	0	0	0.0997079	Negative	0	Negative	0	Negative
HIP_10	HIP_10	SLX-12531	D705-D506	healthy	0.0103782	0	0	0	0	0.116655	Negative	0	Negative	0	Negative
HIP_11	HIP_11	SLX-12531	D705-D507	healthy	0.0166995	0	0	0	0	0.041899	Negative	0	Negative	0	Negative
HIP_12	HIP_12	SLX-12531	D705-D508	healthy	0.00966711	0	-0.0195206	-0.0296794	-0.0282529	0.144692	Negative	0	Negative	0	Negative
HIP_13	HIP_13	SLX-12531	D706-D505	healthy	0.01411	0	-0.0246371	-0.0369076	-0.0345943	0.139939	Negative	0.0116472	Negative	0	Negative
HIP_14	HIP_14	SLX-12531	D706-D506	healthy	0.0087118	0.06512	-0.0216311	-0.0314105	-0.0294928	0.116122	Negative	0	Negative	0	Negative
HIP_15	HIP_15	SLX-12531	D706-D507	healthy	0.0112981	0.09246	-0.0237177	-0.031634	-0.0299768	0.17821	Negative	0	Negative	0	Negative
HIP_16	HIP_16	SLX-12531	D706-D508	healthy	0.00752108	0.0854	-0.0232137	-0.0307638	-0.0289198	0.126718	Negative	0	Negative	0	Negative
HIP_17	HIP_17	SLX-12531	D707-D501	healthy	0.0112059	0	0	0	0	0.156218	Negative	0	Negative	0.0121188	Negative
HIP_18	HIP_18	SLX-12531	D707-D502	healthy	0.010074	0	0	0	0	0.160794	Negative	0	Negative	0	Negative
HIP_19	HIP_19	SLX-12531	D707-D503	healthy	0.0120183	0	0	0	0	0.0867495	Negative	0	Negative	0	Negative
HIP_20	HIP_20	SLX-12531	D707-D504	healthy	0.00896725	0	0	0	0	0.0965852	Negative	0	Negative	0	Negative
HIP_21	HIP_21	SLX-12531	D708-D501	healthy	0.0108142	0	-0.058291	-0.0621654	-0.0608101	0.12979	Negative	0	Negative	0	Negative
HIP_22	HIP_22	SLX-12531	D708-D502	healthy	0.0135427	0	-0.0404623	-0.0439538	-0.0428726	0.0499527	Negative	0	Negative	0	Negative
HIP_23	HIP_23	SLX-12531	D708-D503	healthy	0.0082685	0	-0.0251302	-0.0280849	-0.0264685	0.0571605	Negative	0	Negative	0	Negative
HIP_24	HIP_24	SLX-12531	D708-D504	healthy	0.00817483	0	0	0	0	0.0797343	Negative	0	Negative	0	Negative
HIP_27	HIP_27	SLX-12534	D707-D502	healthy	0.00985528	0	0	0	0	0.092784	Negative	0	Negative	0.0339635	Negative
HIP_28	HIP_28	SLX-12534	D707-D503	healthy	0.00552377	0	0	0	0	0.0762747	Negative	0	Negative	0	Negative
HIP_29	HIP_29	SLX-12534	D707-D504	healthy	0.00853381	0.06435	0	0	0	0.0749917	Negative	0	Negative	0	Negative
HIP_30	HIP_30	SLX-12534	D708-D501	healthy	0.00706737	0	0	0	0	0.1058	Negative	0	Negative	0	Negative
HIP_31	HIP_31	SLX-12534	D708-D502	healthy	0.00895521	0.06265	-0.0214637	-0.0226811	-0.0215611	0.0722908	Negative	0	Negative	0	Negative
HIP_32	HIP_32	SLX-12534	D708-D503	healthy	0.010216	0.07833	0	0	0	0.154109	Negative	0.0251113	Negative	0	Negative
HIP_33	HIP_33	SLX-12534	D708-D504	healthy	0.00911942	0	-0.033771	-0.0352947	-0.0331521	0.131676	Negative	0	Negative	0	Negative
HIP_34	HIP_34	SLX-12534	D709-D501	healthy	0.00648856	0	0	0	0	0.121838	Negative	0	Negative	0	Negative
HIP_35	HIP_35	SLX-12534	D709-D503	healthy	0.00386014	0	0	0	0	0.0989667	Negative	0	Negative	0	Negative
HIP_36	HIP_36	SLX-12534	D709-D504	healthy	0.0128002	0.05042	0	0	0	0.123935	Negative	0	Negative	0	Negative
HIP_37	HIP_37	SLX-12534	D710-D501	healthy	0.00434129	0	-0.0252829	-0.025567	-0.0243783	0.110374	Negative	0	Negative	0	Negative
HIP_38	HIP_38	SLX-12534	D710-D502	healthy	0.00576094	0	-0.0256577	-0.025854	-0.0246372	0.0402008	Negative	0	Negative	0	Negative
HIP_39	HIP_39	SLX-12534	D710-D503	healthy	0.00772188	0.06677	-0.0188522	-0.0185587	-0.0173925	0.207379	Positive	0	Negative	0	Negative
HIP_40	HIP_40	SLX-12534	D710-D504	healthy	0.0125858	0	-0.0203008	-0.020026	-0.0188871	0.1774	Negative	0	Negative	0	Negative
HIP_41	HIP_41	SLX-12534	D711-D505	healthy	0.0138713	0	0	0	0	0.158564	Negative	0	Negative	0	Negative
HIP_42	HIP_42	SLX-12534	D711-D506	healthy	0.0133674	0	0	0	0	0.0602161	Negative	2.34895e-14	Negative	0	Negative
HIP_43	HIP_43	SLX-12534	D711-D507	healthy	0.00852867	0	-0.0272863	-0.0273915	-0.0257887	0.0949857	Negative	0	Negative	0	Negative
HIP_44	HIP_44	SLX-12534	D711-D508	healthy	0.00822049	0	-0.026651	-0.026741	-0.0250885	0.062805	Negative	0	Negative	0	Negative
HIP_45	HIP_45	SLX-12534	D712-D505	healthy	0.00853323	0	0	0	0	0.07038	Negative	0	Negative	0	Negative
HIP_46	HIP_46	SLX-12534	D712-D506	healthy	0.0111195	0	0	0	0	0.105515	Negative	0	Negative	0	Negative
HIP_47	HIP_47	SLX-12534	D712-D507	healthy	0.0145051	0	-0.0275191	-0.0274276	-0.0256689	0.182316	Negative	0	Negative	0	Negative
HIP_48	HIP_48	SLX-12534	D712-D508	healthy	0.011924	0	-0.0273187	-0.0272153	-0.0257568	0.0949376	Negative	0	Negative	0	Negative
batch2_ctl1	batch2_ctl1	SLX-13222	D701-D501	healthy	0.0141977	0	-0.0322819	-0.031684	-0.030466	0.115259	Negative	0.064216	Negative	0	Negative
batch2_ctl2	batch2_ctl2	SLX-13222	D701-D502	healthy	0.0146777	0	-0.0315125	-0.0312513	-0.0294911	0.0684466	Negative	0	Negative	0	Negative
batch2_ctl3	batch2_ctl3	SLX-13222	D701-D503	healthy	0.0100632	0	-0.0263994	-0.0258087	-0.0237715	0.145735	Negative	0	Negative	0	Negative
batch2_ctl4	batch2_ctl4	SLX-13222	D701-D504	healthy	0.00929557	0	0	0	0	0.108193	Negative	0	Negative	0	Negative
batch2_ctl5	batch2_ctl5	SLX-13222	D702-D501	healthy	0.0165346	0	0	0	0	0.116232	Negative	0	Negative	0	Negative
batch2_ctl6	batch2_ctl6	SLX-13222	D702-D502	healthy	0.00953694	0	-0.0268637	-0.0265726	-0.025142	0.1445	Negative	0	Negative	0	Negative
batch2_ctl7	batch2_ctl7	SLX-13222	D702-D503	healthy	0.0120263	0	-0.0273501	-0.0269429	-0.0247436	0.182903	Negative	0	Negative	0	Negative
batch2_ctl8	batch2_ctl8	SLX-13222	D702-D504	healthy	0.0145991	0	-0.0252916	-0.0248185	-0.0231545	0.163063	Negative	0	Negative	0	Negative
batch2_ctl9	batch2_ctl9	SLX-13222	D703-D501	healthy	0.0127357	0	0	0	0	0.199895	Negative	0	Negative	0	Negative
batch2_ctl10	batch2_ctl10	SLX-13222	D703-D502	healthy	0.0120091	0	-0.0288432	-0.0283516	-0.0262735	0.115945	Negative	0	Negative	0	Negative
batch2_ctl11	batch2_ctl11	SLX-13222	D703-D503	healthy	0.00932479	0.1001	-0.030007	-0.0294786	-0.0276281	0.138747	Negative	0	Negative	0	Negative
batch2_ctl12	batch2_ctl12	SLX-13222	D703-D504	healthy	0.0106548	0	-0.0319197	-0.0313424	-0.0294091	0.116492	Negative	0	Negative	0	Negative
batch2_ctl13	batch2_ctl13	SLX-13222	D704-D505	healthy	0.00586617	0	-0.0264199	-0.02565	-0.024055	0.157778	Negative	0	Negative	0	Negative
batch2_ctl14	batch2_ctl14	SLX-13222	D704-D506	healthy	0.00545477	0	-0.0273862	-0.026476	-0.0245323	0.12828	Negative	0	Negative	0	Negative
batch2_ctl15	batch2_ctl15	SLX-13222	D704-D507	healthy	0.0106515	0	-0.0267344	-0.0261403	-0.0246307	0.11568	Negative	0	Negative	0	Negative
batch2_ctl16	batch2_ctl16	SLX-13222	D704-D508	healthy	0.0109318	0	-0.0274686	-0.0268652	-0.0255222	0.110552	Negative	0	Negative	0	Negative
batch2_ctl17	batch2_ctl17	SLX-13222	D705-D505	healthy	0.00854467	0	-0.0287762	-0.0282704	-0.0268569	0.115355	Negative	0	Negative	0	Negative
batch2_ctl18	batch2_ctl18	SLX-13222	D705-D506	healthy	0.0158492	0	0	0	0	0.122708	Negative	0.0765903	Negative	0	Negative
batch2_ctl19	batch2_ctl19	SLX-13222	D705-D507	healthy	NA	0	-0.0251748	-0.0244392	-0.0226828	0.133085	Negative	0	Negative	0	Negative
batch2_ctl20	batch2_ctl20	SLX-13222	D705-D508	healthy	0.00885083	0	0	0	0	0.126169	Negative	0	Negative	0	Negative
batch2_ctl21	batch2_ctl21	SLX-13222	D706-D505	healthy	0.00797187	0	-0.0261192	-0.025302	-0.0239826	0.117948	Negative	0	Negative	0	Negative
batch2_ctl22	batch2_ctl22	SLX-13222	D706-D506	healthy	0.00400955	0	0	0	0	0.111375	Negative	0	Negative	0	Negative
batch2_ctl23	batch2_ctl23	SLX-13222	D706-D507	healthy	0.00806224	0	0	0	0	0.106603	Negative	0	Negative	0	Negative
batch2_ctl24	batch2_ctl24	SLX-13222	D706-D508	healthy	0.00669455	0	0	0	0	0.0775149	Negative	0	Negative	2.33311e-13	Negative
