# Supplementary material for: ctDNA monitoring using tumor-informed copy number analysis
Source: EMBO Mol Med. 2026 Mar 19;18(4):1429–55. doi: 10.1038/s44321-026-00399-4 (PMC13083984; doi:10.1038/s44321-026-00399-4)
Supplement: Supplementary file 4 — Source data Fig. 2 [file 44321_2026_399_MOESM4_ESM.zip]

Archive with 14 entries (10 files):
- Figure 2/
- Figure 2/.DS_Store
- __MACOSX/Figure 2/._.DS_Store
- Figure 2/2F/
- Figure 2/2D/
- Figure 2/2B-C/
- Figure 2/2F/data.xls
- __MACOSX/Figure 2/2F/._data.xls
- Figure 2/2D/sensitivity.xls
- __MACOSX/Figure 2/2D/._sensitivity.xls
- Figure 2/2B-C/.DS_Store
- __MACOSX/Figure 2/2B-C/._.DS_Store
- Figure 2/2B-C/boxplot.xls
- __MACOSX/Figure 2/2B-C/._boxplot.xls
