# Supplementary material for: ctDNA monitoring using tumor-informed copy number analysis
Source: EMBO Mol Med. 2026 Mar 19;18(4):1429–55. doi: 10.1038/s44321-026-00399-4 (PMC13083984; doi:10.1038/s44321-026-00399-4)
Supplement: Supplementary file 4 — Source data Fig. 2 [file 44321_2026_399_MOESM4_ESM.zip › Figure 2/2F/data.xls]

## Sheet: test
TF	SVM prediciton 0: False; 1: True
0	0
0	0
0	1
0	0
0	0
0	0
0	0
0	0
0	0
0	0
0	0
0	0
0	0
0	0
0	0
0	0
0	0
0	0
0	0
0	1
0	0
0	0
0	0
0	0
0	0
0	1
0	0
0	0
0	0
0	0
0	0
0	0
0	1
0	0
0	0
0	0
0	0
0	0
0	0
0	0
0	0
0	0
0	0
0	0
0	0
0	0
0	0
0	0
0	0
0	0
0	0
0	0
0	0
0	0
0	0
0	0
0	0
0	0
0	0
0	0
0	0
0	0
0	0
0	0
0	0
0	0
0	0
0	0
0	0
0	0
0	0
0	0
0	0
0	1
0	1
0	0
0	0
0	0
0	0
0	1
0	0
0	0
0	0
0	0
0	0
0	0
0	0
0	0
0	0
0	0
0	1
0	1
0	0
0	0
0	0
0	0
0	0
0	1
0	0
0	0
0	0
0	0
0	0
0	0
0	0
0	0
0	0
0	0
0	0
0	0
0	0
0	0
0	1
0	0
0	0
0	0
0	0
0	0
0	0
0	0
0	0
0	0
0	0
0	0
0	0
0	0
0	0
0	0
0	0
0	0
0	0
0	0
0	0
0	0
0	0
0	0
0	0
0	0
0	0
0	0
0	0
0	0
0	0
0	0
0	0
0	0
0	0
0	0
0	0
0	0
0	0
0	0
0	0
0	0
0	0
0	0
0	0
0	0
0	0
0	0
0	0
0	0
0	0
0	0
0	0
0	0
0	0
0	0
0	0
0	0
0	0
0	0
0	0
0	0
0	0
0	0
0	1
0	0
0	0
0	0
0.1	1
0.1	0
0.1	0
0.1	0
0.1	0
0.1	0
0.1	1
0.1	0
0.1	0
0.1	0
0.1	0
0.1	0
0.1	0
0.1	0
0.1	0
0.1	0
0.1	0
0.1	0
0.1	0
0.1	0
0.1	1
0.1	0
0.1	0
0.1	1
0.1	1
0.1	0
0.1	1
0.1	1
0.1	0
0.1	1
0.1	1
0.1	0
0.1	1
0.1	0
0.1	0
0.1	0
0.1	0
0.1	0
0.1	0
0.1	0
0.1	0
0.1	0
0.1	0
0.1	1
0.1	0
0.1	0
0.1	0
0.1	0
0.1	0
0.1	0
0.1	0
0.1	0
0.1	1
0.1	0
0.1	1
0.1	0
0.1	0
0.1	1
0.1	0
0.1	0
0.1	1
0.1	0
0.1	0
0.1	1
0.1	0
0.1	0
0.1	0
0.1	1
0.1	0
0.1	0
0.1	0
0.1	0
0.1	1
0.1	1
0.1	1
0.1	1
0.1	1
0.1	1
0.1	1
0.1	1
0.1	1
0.1	0
0.1	0
0.1	0
0.1	0
0.1	0
0.1	1
0.1	0
0.1	0
0.1	0
0.1	1
0.1	1
0.1	1
0.1	1
0.1	0
0.1	1
0.1	1
0.1	1
0.1	1
0.1	0
0.1	1
0.1	1
0.1	1
0.1	1
0.1	0
0.1	0
0.1	0
0.1	1
0.1	0
0.1	0
0.1	0
0.1	0
0.1	1
0.1	1
0.1	1
0.1	0
0.1	0
0.1	0
0.1	0
0.1	0
0.1	0
0.1	0
0.1	0
0.1	0
0.1	0
0.1	0
0.1	0
0.1	0
0.1	0
0.1	0
0.1	0
0.1	0
0.1	1
0.1	1
0.1	1
0.1	0
0.1	0
0.1	0
0.1	0
0.1	1
0.1	1
0.1	0
0.1	0
0.1	0
0.1	1
0.1	0
0.1	0
0.1	0
0.1	0
0.1	0
0.1	0
0.1	1
0.1	0
0.1	0
0.1	0
0.1	0
0.1	0
0.1	0
0.1	0
0.1	0
0.1	1
0.1	1
0.1	0
0.1	0
0.1	0
0.1	0
0.1	0
0.1	1
0.1	0
0.1	0
0.1	0
0.1	0
0.1	0
0.1	0
0.1	0
0.1	0
0.1	1
0.1	0
0.1	0
0.1	0
0.2	1
0.2	0
0.2	0
0.2	0
0.2	0
0.2	0
0.2	0
0.2	1
0.2	0
0.2	0
0.2	0
0.2	1
0.2	0
0.2	0
0.2	0
0.2	0
0.2	0
0.2	0
0.2	0
0.2	0
0.2	0
0.2	1
0.2	0
0.2	1
0.2	1
0.2	0
0.2	1
0.2	0
0.2	0
0.2	1
0.2	0
0.2	0
0.2	0
0.2	0
0.2	0
0.2	0
0.2	0
0.2	1
0.2	1
0.2	0
0.2	1
0.2	1
0.2	1
0.2	1
0.2	1
0.2	1
0.2	1
0.2	1
0.2	1
0.2	0
0.2	1
0.2	1
0.2	0
0.2	1
0.2	0
0.2	0
0.2	0
0.2	0
0.2	1
0.2	0
0.2	0
0.2	0
0.2	0
0.2	0
0.2	0
0.2	0
0.2	0
0.2	0
0.2	0
0.2	0
0.2	0
0.2	0
0.2	0
0.2	1
0.2	1
0.2	1
0.2	0
0.2	0
0.2	1
0.2	1
0.2	1
0.2	1
0.2	0
0.2	0
0.2	0
0.2	1
0.2	1
0.2	0
0.2	0
0.2	0
0.2	1
0.2	1
0.2	1
0.2	1
0.2	0
0.2	0
0.2	0
0.2	1
0.2	0
0.2	1
0.2	1
0.2	1
0.2	1
0.2	1
0.2	1
0.2	1
0.2	1
0.2	1
0.2	1
0.2	0
0.2	0
0.2	1
0.2	0
0.2	1
0.2	0
0.2	0
0.2	0
0.2	0
0.2	0
0.2	0
0.2	0
0.2	0
0.2	0
0.2	0
0.2	0
0.2	0
0.2	1
0.2	1
0.2	0
0.2	1
0.2	0
0.2	0
0.2	1
0.2	1
0.2	1
0.2	1
0.2	0
0.2	0
0.2	0
0.2	1
0.2	0
0.2	1
0.2	1
0.2	1
0.2	0
0.2	0
0.2	0
0.2	0
0.2	1
0.2	1
0.2	0
0.2	0
0.2	0
0.2	0
0.2	0
0.2	0
0.2	0
0.2	1
0.2	0
0.2	0
0.2	0
0.2	1
0.2	0
0.2	0
0.2	0
0.2	0
0.2	0
0.2	0
0.2	0
0.2	0
0.2	1
0.2	0
0.2	0
0.2	0
0.2	0
0.2	1
0.2	1
0.2	0
0.2	0
0.2	0
0.3	1
0.3	0
0.3	1
0.3	0
0.3	0
0.3	0
0.3	0
0.3	0
0.3	0
0.3	1
0.3	0
0.3	0
0.3	0
0.3	0
0.3	0
0.3	0
0.3	0
0.3	0
0.3	0
0.3	0
0.3	0
0.3	0
0.3	1
0.3	1
0.3	1
0.3	1
0.3	1
0.3	0
0.3	0
0.3	1
0.3	0
0.3	0
0.3	1
0.3	0
0.3	0
0.3	0
0.3	1
0.3	1
0.3	1
0.3	1
0.3	1
0.3	1
0.3	0
0.3	1
0.3	1
0.3	1
0.3	1
0.3	1
0.3	1
0.3	1
0.3	1
0.3	1
0.3	1
0.3	1
0.3	1
0.3	0
0.3	1
0.3	1
0.3	1
0.3	1
0.3	0
0.3	0
0.3	0
0.3	0
0.3	1
0.3	0
0.3	0
0.3	1
0.3	1
0.3	0
0.3	1
0.3	0
0.3	1
0.3	1
0.3	0
0.3	1
0.3	1
0.3	0
0.3	1
0.3	1
0.3	1
0.3	0
0.3	0
0.3	1
0.3	1
0.3	1
0.3	1
0.3	0
0.3	0
0.3	0
0.3	1
0.3	1
0.3	1
0.3	1
0.3	1
0.3	1
0.3	1
0.3	1
0.3	1
0.3	1
0.3	1
0.3	1
0.3	1
0.3	1
0.3	1
0.3	1
0.3	1
0.3	1
0.3	0
0.3	0
0.3	0
0.3	0
0.3	0
0.3	1
0.3	0
0.3	1
0.3	1
0.3	0
0.3	0
0.3	0
0.3	0
0.3	0
0.3	0
0.3	0
0.3	0
0.3	0
0.3	1
0.3	0
0.3	0
0.3	1
0.3	1
0.3	1
0.3	1
0.3	1
0.3	0
0.3	0
0.3	1
0.3	1
0.3	1
0.3	1
0.3	1
0.3	1
0.3	1
0.3	1
0.3	0
0.3	0
0.3	0
0.3	1
0.3	1
0.3	0
0.3	1
0.3	1
0.3	1
0.3	0
0.3	0
0.3	0
0.3	0
0.3	0
0.3	0
0.3	1
0.3	1
0.3	1
0.3	0
0.3	0
0.3	0
0.3	1
0.3	0
0.3	0
0.3	0
0.3	0
0.3	0
0.3	1
0.3	0
0.3	1
0.3	1
0.3	1
0.3	1
0.3	1
0.3	1
0.3	0
0.5	0
0.5	0
0.5	0
0.5	0
0.5	1
0.5	0
0.5	0
0.5	1
0.5	1
0.5	1
0.5	1
0.5	1
0.5	1
0.5	1
0.5	1
0.5	0
0.5	1
0.5	0
0.5	1
0.5	1
0.5	1
0.5	1
0.5	0
0.5	0
0.5	1
0.5	1
0.5	1
0.5	0
0.5	0
0.5	1
0.5	1
0.5	1
0.5	1
0.5	0
0.5	0
0.5	0
0.5	1
0.5	1
0.5	1
0.5	0
0.5	1
0.5	1
0.5	1
0.5	1
0.5	1
0.5	1
0.5	1
0.5	1
0.5	1
0.5	1
0.5	1
0.5	1
0.5	1
0.5	1
0.5	1
0.5	1
0.5	0
0.5	1
0.5	1
0.5	1
0.5	1
0.5	1
0.5	1
0.5	1
0.5	1
0.5	1
0.5	1
0.5	1
0.5	1
0.5	1
0.5	1
0.5	1
0.5	1
0.5	1
0.5	1
0.5	1
0.5	1
0.5	1
0.5	1
0.5	1
0.5	1
0.5	0
0.5	1
0.5	1
0.5	1
0.5	1
0.5	1
0.5	1
0.5	1
0.5	1
0.5	1
0.5	1
0.5	1
0.5	1
0.5	1
0.5	1
0.5	1
0.5	1
0.5	1
0.5	1
0.5	1
0.5	1
0.5	1
0.5	1
0.5	1
0.5	1
0.5	1
0.5	1
0.5	0
0.5	0
0.5	1
0.5	0
0.5	1
0.5	1
0.5	1
0.5	0
0.5	0
0.5	0
0.5	0
0.5	0
0.5	0
0.5	0
0.5	1
0.5	1
0.5	0
0.5	0
0.5	0
0.5	1
0.5	1
0.5	1
0.5	1
0.5	1
0.5	1
0.5	1
0.5	1
0.5	1
0.5	1
0.5	1
0.5	1
0.5	1
0.5	1
0.5	1
0.5	1
0.5	1
0.5	0
0.5	0
0.5	0
0.5	1
0.5	0
0.5	0
0.5	0
0.5	1
0.5	0
0.5	1
0.5	0
0.5	1
0.5	0
0.5	0
0.5	1
0.5	1
0.5	1
0.5	1
0.5	0
0.5	0
0.5	0
0.5	0
0.5	1
0.5	1
0.5	1
0.5	1
0.5	1
0.5	1
0.5	1
0.5	1
0.5	1
0.5	1
0.5	1
0.5	1
0.5	1
0.5	1
1	0
1	1
1	1
1	1
1	1
1	1
1	1
1	1
1	1
1	1
1	1
1	1
1	1
1	1
1	1
1	1
1	1
1	1
1	1
1	1
1	1
1	1
1	1
1	1
1	1
1	1
1	1
1	1
1	1
1	1
1	1
1	1
1	1
1	1
1	1
1	1
1	1
1	1
1	1
1	1
1	1
1	1
1	1
1	1
1	1
1	1
1	1
1	1
1	1
1	1
1	1
1	1
1	1
1	1
1	1
1	1
1	1
1	1
1	1
1	1
1	1
1	1
1	1
1	1
1	1
1	1
1	1
1	1
1	1
1	1
1	1
1	1
1	1
1	1
1	1
1	1
1	1
1	1
1	1
1	1
1	1
1	1
1	1
1	1
1	1
1	1
1	1
1	1
1	1
1	1
1	1
1	1
1	1
1	1
1	1
1	1
1	1
1	1
1	1
1	1
1	1
1	1
1	1
1	1
1	1
1	1
1	1
1	1
1	1
1	0
1	0
1	1
1	0
1	1
1	1
1	1
1	1
1	1
1	1
1	1
1	0
1	1
1	1
1	0
1	1
1	0
1	1
1	1
1	1
1	1
1	1
1	1
1	1
1	1
1	1
1	1
1	1
1	1
1	1
1	1
1	1
1	1
1	1
1	1
1	1
1	1
1	1
1	1
1	1
1	1
1	1
1	1
1	1
1	1
1	1
1	1
1	1
1	1
1	1
1	1
1	1
1	1
1	1
1	1
1	1
1	1
1	1
1	1
1	1
1	1
1	1
1	1
1	1
1	1
1	1
1	1
1	1
1	1
1	1
1	1
2	1
2	1
2	1
2	1
2	1
2	1
2	1
2	1
2	1
2	1
2	1
2	1
2	1
2	1
2	1
2	1
2	1
2	1
2	1
2	1
2	1
2	1
2	1
2	1
2	1
2	1
2	1
2	1
2	1
2	1
2	1
2	1
2	1
2	1
2	1
2	1
2	1
2	1
2	1
2	1
2	1
2	1
2	1
2	1
2	1
2	1
2	1
2	1
2	1
2	1
2	1
2	1
2	1
2	1
2	1
2	1
2	1
2	1
2	1
2	1
2	1
2	1
2	1
2	1
2	1
2	1
2	1
2	1
2	1
2	1
2	1
2	1
2	1
2	1
2	1
2	1
2	1
2	1
2	1
2	1
2	1
2	1
2	1
2	1
2	1
2	1
2	1
2	1
2	1
2	1
2	1
2	1
2	1
2	1
2	1
2	1
2	1
2	1
2	1
2	1
2	1
2	1
2	1
2	1
2	1
2	1
2	1
2	1
2	1
2	1
2	1
2	1
2	1
2	1
2	1
2	1
2	1
2	1
2	1
2	1
2	1
2	1
2	1
2	1
2	1
2	1
2	1
2	1
2	1
2	1
2	1
2	1
2	1
2	1
2	1
2	1
2	1
2	1
2	1
2	1
2	1
2	1
2	1
2	1
2	1
2	1
2	1
2	1
2	1
2	1
2	1
2	1
2	1
2	1
2	1
2	1
2	1
2	1
2	1
2	1
2	1
2	1
2	1
2	1
2	1
2	1
2	1
2	1
2	1
2	1
2	1
2	1
2	1
2	1
2	1
2	1
2	1
2	1
2	1
2	1
3	1
3	1
3	1
3	1
3	1
3	1
3	1
3	1
3	1
3	1
3	1
3	1
3	1
3	1
3	1
3	1
3	1
3	1
3	1
3	1
3	1
3	1
3	1
3	1
3	1
3	1
3	1
3	1
3	1
3	1
3	1
3	1
3	1
3	1
3	1
3	1
3	1
3	1
3	1
3	1
3	1
3	1
3	1
3	1
3	1
3	1
3	1
3	1
3	1
3	1
3	1
3	1
3	1
3	1
3	1
3	1
3	1
3	1
3	1
3	1
3	1
3	1
3	1
3	1
3	1
3	1
3	1
3	1
3	1
3	1
3	1
3	1
3	1
3	1
3	1
3	1
3	1
3	1
3	1
3	1
3	1
3	1
3	1
3	1
3	1
3	1
3	1
3	1
3	1
3	1
3	1
3	1
3	1
3	1
3	1
3	1
3	1
3	1
3	1
3	1
3	1
3	1
3	1
3	1
3	1
3	1
3	1
3	1
3	1
3	1
3	1
3	1
3	1
3	1
3	1
3	1
3	1
3	1
3	1
3	1
3	1
3	1
3	1
3	1
3	1
3	1
3	1
3	1
3	1
3	1
3	1
3	1
3	1
3	1
3	1
3	1
3	1
3	1
3	1
3	1
3	1
3	1
3	1
3	1
3	1
3	1
3	1
3	1
3	1
3	1
3	1
3	1
3	1
3	1
3	1
3	1
3	1
3	1
3	1
3	1
3	1
3	1
3	1
3	1
3	1
3	1
3	1
3	1
3	1
3	1
3	1
3	1
3	1
3	1
3	1
3	1
3	1
3	1
3	1
3	1
5	1
5	1
5	1
5	1
5	1
5	1
5	1
5	1
5	1
5	1
5	1
5	1
5	1
5	1
5	1
5	1
5	1
5	1
5	1
5	1
5	1
5	1
5	1
5	1
5	1
5	1
5	1
5	1
5	1
5	1
5	1
5	1
5	1
5	1
5	1
5	1
5	1
5	1
5	1
5	1
5	1
5	1
5	1
5	1
5	1
5	1
5	1
5	1
5	1
5	1
5	1
5	1
5	1
5	1
5	1
5	1
5	1
5	1
5	1
5	1
5	1
5	1
5	1
5	1
5	1
5	1
5	1
5	1
5	1
5	1
5	1
5	1
5	1
5	1
5	1
5	1
5	1
5	1
5	1
5	1
5	1
5	1
5	1
5	1
5	1
5	1
5	1
5	1
5	1
5	1
5	1
5	1
5	1
5	1
5	1
5	1
5	1
5	1
5	1
5	1
5	1
5	1
5	1
5	1
5	1
5	1
5	1
5	1
5	1
5	1
5	1
5	1
5	1
5	1
5	1
5	1
5	1
5	1
5	1
5	1
5	1
5	1
5	1
5	1
5	1
5	1
5	1
5	1
5	1
5	1
5	1
5	1
5	1
5	1
5	1
5	1
5	1
5	1
5	1
5	1
5	1
5	1
5	1
5	1
5	1
5	1
5	1
5	1
5	1
5	1
5	1
5	1
5	1
5	1
5	1
5	1
5	1
5	1
5	1
5	1
5	1
5	1
5	1
5	1
5	1
5	1
5	1
5	1
5	1
5	1
5	1
5	1
5	1
5	1
5	1
5	1
5	1
5	1
5	1
5	1
10	1
10	1
10	1
10	1
10	1
10	1
10	1
10	1
10	1
10	1
10	1
10	1
10	1
10	1
10	1
10	1
10	1
10	1
10	1
10	1
10	1
10	1
10	1
10	1
10	1
10	1
10	1
10	1
10	1
10	1
10	1
10	1
10	1
10	1
10	1
10	1
10	1
10	1
10	1
10	1
10	1
10	1
10	1
10	1
10	1
10	1
10	1
10	1
10	1
10	1
10	1
10	1
10	1
10	1
10	1
10	1
10	1
10	1
10	1
10	1
10	1
10	1
10	1
10	1
10	1
10	1
10	1
10	1
10	1
10	1
10	1
10	1
10	1
10	1
10	1
10	1
10	1
10	1
10	1
10	1
10	1
10	1
10	1
10	1
10	1
10	1
10	1
10	1
10	1
10	1
10	1
10	1
10	1
10	1
10	1
10	1
10	1
10	1
10	1
10	1
10	1
10	1
10	1
10	1
10	1
10	1
10	1
10	1
10	1
10	1
10	1
10	1
10	1
10	1
10	1
10	1
10	1
10	1
10	1
10	1
10	1
10	1
10	1
10	1
10	1
10	1
10	1
10	1
10	1
10	1
10	1
10	1
10	1
10	1
10	1
10	1
10	1
10	1
10	1
10	1
10	1
10	1
10	1
10	1
10	1
10	1
10	1
10	1
10	1
10	1
10	1
10	1
10	1
10	1
10	1
10	1
10	1
10	1
10	1
10	1
10	1
10	1
10	1
10	1
10	1
10	1
10	1
10	1
10	1
10	1
10	1
10	1
10	1
10	1
10	1
10	1
10	1
10	1
10	1
10	1
