# Supplementary material for: ctDNA monitoring using tumor-informed copy number analysis
Source: EMBO Mol Med. 2026 Mar 19;18(4):1429–55. doi: 10.1038/s44321-026-00399-4 (PMC13083984; doi:10.1038/s44321-026-00399-4)
Supplement: Supplementary file 4 — Source data Fig. 2 [file 44321_2026_399_MOESM4_ESM.zip › Figure 2/2D/sensitivity.xls]

## Sheet: Sheet1
TF (%):	0.1	0.2	0.3	0.5	1	2	3	5	10
Sensitivity at 95% specificity	0.07	0.1	0.14	0.32	0.6	1	1	1	1
Sensitivity at 90% specificity	0.13	0.24	0.34	0.5	0.76	1	1	1	1
Sensitivity at 85% specificity	0.24	0.4	0.52	0.58	0.84	1	1	1	1
Sensitivity at 80% specificity	0.35	0.54	0.57	0.61	0.89	1	1	1	1
