# Supplementary material for: ctDNA monitoring using tumor-informed copy number analysis
Source: EMBO Mol Med. 2026 Mar 19;18(4):1429–55. doi: 10.1038/s44321-026-00399-4 (PMC13083984; doi:10.1038/s44321-026-00399-4)
Supplement: Supplementary file 4 — Source data Fig. 2 [file 44321_2026_399_MOESM4_ESM.zip › Figure 2/2B-C/boxplot.xls]

## Sheet: plot_similarity_AUC_boxplot2
0	0
0	0
0	0
0	0
0	0
0	0
0	0
0	0
0	0
0	0
0	0
0	0
0	0
0	0
0	0
0	0
0	0
0	0
0	0
0	0
0	0
0	0
0	0
0	0
0	0
0	0
0	0
0	0
0	0
0	0
0	0
0	0
0	0
0	0
0	0
0	0
0	1.2096e-14
0	0
0	2.26005e-15
0	0
0	0.0309383
0	1.13912e-14
0	0
0	3.75779e-15
0	0
0	0
0	0
0	0
0	0
0	0
0	0
0	0
0	0
0	0
0	1.07064e-13
0	2.57869e-11
0	0
0	0
0	0
0	0
0	0
0	0
0	0
0	7.72078e-08
0	1.97034e-07
0	1.491e-07
0	0
0	0
0	0
0	0
0	0.00593839
0	3.02192e-13
0	0
0	0
0	0
0	0
0	0
0	0
0	2.36532e-14
0	0
0	0
0	0
0	0
0	0
0	0
0	0
0	0
0	0
0	0
0	0
0	0.15187
0	0.126365
0	0
0	0.0973317
0	0.0141488
0	0.0220807
0	0.0949635
0	0.0626964
0	0.0663578
0	0.0859189
0	0
0	0.125244
0	0.144074
0	0.0285499
0	0.0979576
0	0.00642821
0	0.0908859
0	0.103025
0	0
0	0
0	0
0	0
0	0
0	0
0	0
0	0
0	0
0	0
0	0
0	0
0	0
0	0
0	0
0	0
0	0
0	0
0	0.327413
0	0.410817
0	0.480551
0	0.230738
0	0.261767
0	0.398767
0	0.350551
0	0.460707
0	0.367505
0	0.416525
0	0.435235
0	0.269583
0	0.412947
0	0.393721
0	0.39384
0	0.421734
0	0.412476
0	0.29523
0	0
0	0
0	0
0	0
0	0
0	0
0	1.43088e-17
0	0
0	0
0	0
0	0
0	0
0	0
0	3.7754e-14
0	0.0218639
0	3.43332e-17
0	0
0	0
0	0
0	0
0	0
0	0
0	0
0	0
0	0
0	0
0	0
0	0
0	0
0	0
0	0
0	0
0	0
0	0
0	0
0	0
0.1	0
0.1	0
0.1	9.81627e-17
0.1	0
0.1	0
0.1	0
0.1	0
0.1	0
0.1	0
0.1	0
0.1	0
0.1	0
0.1	0
0.1	0
0.1	0
0.1	0
0.1	0
0.1	0
0.1	0
0.1	0
0.1	0
0.1	0
0.1	0
0.1	0
0.1	0
0.1	0
0.1	0
0.1	0
0.1	0
0.1	0
0.1	0
0.1	0
0.1	0
0.1	0
0.1	0
0.1	0
0.1	4.79052e-15
0.1	2.24804e-08
0.1	1.24555e-14
0.1	0.0514875
0.1	0.0663516
0.1	0
0.1	0.0992779
0.1	0.0897338
0.1	0
0.1	3.90951e-15
0.1	0.00333142
0.1	1.11727e-14
0.1	6.61905e-14
0.1	0.0790916
0.1	6.09501e-14
0.1	4.41406e-15
0.1	0.0761077
0.1	8.49909e-15
0.1	0.113987
0.1	0.0293538
0.1	0.259821
0.1	0.183231
0.1	0.0127068
0.1	2.25107e-09
0.1	0.0106512
0.1	0.0263707
0.1	1.05938e-07
0.1	0.00523641
0.1	0
0.1	0
0.1	0
0.1	0.047128
0.1	0
0.1	0.0590332
0.1	0.0104582
0.1	0.103425
0.1	0
0.1	1.59537e-14
0.1	0
0.1	0
0.1	0
0.1	1.86441e-14
0.1	0.0333139
0.1	0.0604995
0.1	1.81807e-14
0.1	0
0.1	1.1787e-14
0.1	1.28952e-14
0.1	0.0608378
0.1	0
0.1	0.0343751
0.1	1.83872e-14
0.1	0
0.1	0
0.1	0.370588
0.1	0.265397
0.1	0.199275
0.1	0.0660766
0.1	0.186839
0.1	0.169068
0.1	0.198565
0.1	0.139031
0.1	0.195046
0.1	0.184302
0.1	0.133627
0.1	0.157334
0.1	0.193419
0.1	0.228489
0.1	0.174541
0.1	0.097185
0.1	0.128682
0.1	0.168935
0.1	0
0.1	0
0.1	0
0.1	0
0.1	0
0.1	0
0.1	0
0.1	0
0.1	0
0.1	0
0.1	0
0.1	0
0.1	0
0.1	0
0.1	0
0.1	0
0.1	0
0.1	0
0.1	0.533988
0.1	0.380318
0.1	0.420686
0.1	0.436694
0.1	0.529848
0.1	0.327661
0.1	0.474983
0.1	0.424308
0.1	0.447693
0.1	0.354345
0.1	0.440564
0.1	0.40542
0.1	0.468362
0.1	0.537352
0.1	0.539586
0.1	0.456798
0.1	0.399925
0.1	0.384117
0.1	0.116929
0.1	8.55785e-15
0.1	0
0.1	0.0820704
0.1	0.0697733
0.1	6.89914e-15
0.1	0.118922
0.1	0
0.1	7.00513e-15
0.1	0.0875688
0.1	0
0.1	0.0563649
0.1	7.66585e-17
0.1	1.63221e-16
0.1	3.33506e-14
0.1	0.0234194
0.1	0
0.1	8.80832e-17
0.1	0
0.1	0
0.1	0
0.1	0
0.1	0
0.1	0
0.1	0
0.1	0
0.1	0
0.1	0
0.1	0
0.1	0
0.1	0
0.1	0
0.1	0
0.1	0
0.1	0
0.1	0
0.2	0
0.2	0
0.2	0
0.2	0
0.2	0
0.2	0
0.2	0
0.2	0
0.2	0
0.2	0
0.2	0
0.2	0
0.2	0
0.2	0
0.2	0
0.2	0
0.2	0
0.2	0
0.2	0
0.2	0
0.2	1.91816e-16
0.2	0
0.2	0
0.2	0
0.2	0
0.2	0
0.2	0
0.2	0
0.2	0
0.2	0
0.2	0
0.2	0
0.2	0
0.2	0
0.2	0
0.2	0
0.2	0.271359
0.2	0.267758
0.2	0.268986
0.2	0.045191
0.2	0.175789
0.2	0.231276
0.2	0.271069
0.2	0.16467
0.2	0.249916
0.2	0.129755
0.2	0.161862
0.2	0.114104
0.2	0.0902336
0.2	0.0885144
0.2	0.135094
0.2	0.0720255
0.2	0.0631051
0.2	0.059951
0.2	0.19931
0.2	2.16739e-09
0.2	0.0251101
0.2	0.0750401
0.2	0.0540522
0.2	0.181032
0.2	3.55385e-13
0.2	0.0538989
0.2	0.0245744
0.2	0.0627792
0.2	0.111442
0.2	0.0711931
0.2	0.0717765
0.2	0
0.2	0.0755733
0.2	0.229109
0.2	0.0775257
0.2	0.0135882
0.2	1.5862e-14
0.2	0.100391
0.2	0.255587
0.2	0.101799
0.2	0.0390353
0.2	7.02425e-15
0.2	0.0605093
0.2	0.19596
0.2	0.101297
0.2	0.144133
0.2	0.111022
0.2	0.0301246
0.2	0.00664159
0.2	0.102199
0.2	0.178055
0.2	0.10357
0.2	1.30868e-14
0.2	5.17159e-15
0.2	0.368212
0.2	0.30527
0.2	0.25282
0.2	0.2185
0.2	0.185825
0.2	0.175001
0.2	0.161789
0.2	0.316257
0.2	0.150636
0.2	0.276608
0.2	0.330999
0.2	0.243802
0.2	0.278794
0.2	0.290801
0.2	0.282192
0.2	0.272024
0.2	0.282864
0.2	0.239902
0.2	0
0.2	0
0.2	0
0.2	0
0.2	0
0.2	0
0.2	0
0.2	0
0.2	0
0.2	0
0.2	0
0.2	0
0.2	0
0.2	0
0.2	0
0.2	0
0.2	0
0.2	0
0.2	0.689525
0.2	0.643523
0.2	0.686058
0.2	0.481403
0.2	0.537281
0.2	0.5484
0.2	0.435972
0.2	0.696299
0.2	0.677097
0.2	0.521853
0.2	0.428732
0.2	0.434674
0.2	0.537851
0.2	0.64244
0.2	0.564384
0.2	0.594142
0.2	0.506832
0.2	0.618896
0.2	0.043369
0.2	0.152375
0.2	0.231103
0.2	0.184449
0.2	0
0.2	1.43886e-15
0.2	0.150906
0.2	0.172447
0.2	0.0721003
0.2	0.00589307
0.2	0.0604815
0.2	6.83164e-15
0.2	0.162274
0.2	0.180617
0.2	0.246075
0.2	0.152216
0.2	0.0759918
0.2	0.0295841
0.2	0
0.2	0
0.2	0
0.2	0
0.2	0
0.2	0
0.2	0
0.2	0
0.2	0
0.2	0
0.2	0
0.2	0
0.2	0
0.2	0
0.2	0
0.2	0
0.2	0
0.2	0
0.3	0
0.3	0
0.3	8.25073e-16
0.3	0
0.3	0
0.3	0
0.3	0
0.3	0
0.3	0
0.3	0
0.3	5.90289e-17
0.3	0
0.3	0
0.3	0
0.3	0
0.3	0
0.3	0
0.3	0
0.3	0
0.3	0
0.3	0
0.3	0
0.3	0
0.3	0
0.3	0
0.3	0
0.3	0
0.3	0
0.3	0
0.3	0
0.3	0
0.3	0
0.3	0
0.3	0
0.3	0
0.3	0
0.3	0.526133
0.3	0.266208
0.3	0.137563
0.3	0.300995
0.3	0.252075
0.3	0.0149067
0.3	0.109969
0.3	0.381178
0.3	0.175293
0.3	0.214129
0.3	0.173224
0.3	0.281062
0.3	0.272136
0.3	0.245601
0.3	0.189023
0.3	0.154461
0.3	0.120524
0.3	0.114307
0.3	0.243875
0.3	0
0.3	0.129011
0.3	0.180396
0.3	0.241078
0.3	0.174256
0.3	0.0841404
0.3	0.0461913
0.3	0.144196
0.3	0
0.3	0.0513792
0.3	0.0097281
0.3	0
0.3	0.083799
0.3	0.0631353
0.3	0.107486
0.3	0.129355
0.3	0.218524
0.3	0.227369
0.3	0.123198
0.3	0.0877219
0.3	5.6311e-15
0.3	0.294421
0.3	0.132471
0.3	0.184979
0.3	0.148704
0.3	0.185822
0.3	2.44146e-14
0.3	0.160962
0.3	0.122643
0.3	0.272359
0.3	0.245924
0.3	0.207993
0.3	0.133909
0.3	0.228063
0.3	0.145432
0.3	0.324117
0.3	0.338963
0.3	0.428763
0.3	0.331979
0.3	0.42436
0.3	0.47496
0.3	0.30486
0.3	0.304167
0.3	0.298646
0.3	0.391114
0.3	0.416072
0.3	0.361012
0.3	0.37433
0.3	0.383225
0.3	0.366614
0.3	0.273405
0.3	0.376761
0.3	0.353813
0.3	0
0.3	0
0.3	0
0.3	0
0.3	0
0.3	0
0.3	0
0.3	0
0.3	0
0.3	0
0.3	0
0.3	0
0.3	0
0.3	0
0.3	0
0.3	0
0.3	0
0.3	0
0.3	0.768182
0.3	0.558838
0.3	0.439365
0.3	0.599086
0.3	0.675919
0.3	0.575733
0.3	0.546102
0.3	0.661797
0.3	0.571208
0.3	0.655203
0.3	0.59863
0.3	0.595279
0.3	0.625729
0.3	0.648997
0.3	0.635883
0.3	0.638588
0.3	0.668933
0.3	0.596693
0.3	0.351681
0.3	0.358303
0.3	0.563574
0.3	0.19846
0.3	0.258019
0.3	0.408331
0.3	0.290933
0.3	0.196247
0.3	0.250532
0.3	0.163208
0.3	0.0953715
0.3	0.159617
0.3	0.335965
0.3	0.222288
0.3	0.269252
0.3	0.0782517
0.3	0.258364
0.3	0.232682
0.3	0
0.3	0
0.3	0
0.3	0
0.3	0
0.3	0
0.3	0
0.3	0
0.3	0
0.3	0
0.3	0
0.3	0
0.3	0
0.3	0
0.3	0
0.3	0
0.3	0
0.3	0
0.5	0
0.5	0.117364
0.5	0
0.5	0
0.5	0
0.5	0
0.5	0
0.5	0
0.5	6.9377e-17
0.5	0
0.5	1.5432e-15
0.5	0
0.5	0.0450848
0.5	0
0.5	0
0.5	0
0.5	3.2489e-15
0.5	0
0.5	0
0.5	0
0.5	0
0.5	0
0.5	0
0.5	0
0.5	0
0.5	0
0.5	0
0.5	0
0.5	0
0.5	0
0.5	0
0.5	0
0.5	0
0.5	0
0.5	0
0.5	0
0.5	0.393799
0.5	0.608647
0.5	0.436442
0.5	0.310999
0.5	0.479856
0.5	0.533364
0.5	0.432363
0.5	0.446597
0.5	0.435207
0.5	0.487291
0.5	0.429965
0.5	0.285261
0.5	0.443023
0.5	0.364201
0.5	0.45373
0.5	0.395581
0.5	0.330307
0.5	0.376101
0.5	0.221234
0.5	0.256037
0.5	0.217376
0.5	0.26647
0.5	0.211813
0.5	0.380387
0.5	0.192649
0.5	0.368712
0.5	0.181397
0.5	0.0424056
0.5	0
0.5	0.0217343
0.5	0
0.5	2.50572e-12
0.5	0
0.5	0.230751
0.5	0.311744
0.5	0.27909
0.5	0.128727
0.5	0.153969
0.5	0.354918
0.5	0.452547
0.5	0.080169
0.5	0.24209
0.5	0.279648
0.5	0.309174
0.5	0.417498
0.5	0.272174
0.5	0.232447
0.5	0.367047
0.5	0.455738
0.5	0.491059
0.5	0.419135
0.5	0.302954
0.5	0.307752
0.5	0.346266
0.5	0.56713
0.5	0.602119
0.5	0.660116
0.5	0.518545
0.5	0.523811
0.5	0.567772
0.5	0.496229
0.5	0.504267
0.5	0.583058
0.5	0.576853
0.5	0.568186
0.5	0.574063
0.5	0.575977
0.5	0.521692
0.5	0.577462
0.5	0.565443
0.5	0.573116
0.5	0.536953
0.5	0
0.5	0
0.5	0
0.5	0
0.5	0
0.5	0
0.5	0
0.5	0
0.5	0
0.5	0
0.5	0
0.5	0
0.5	0
0.5	0
0.5	0
0.5	0
0.5	0
0.5	0
0.5	0.807169
0.5	0.849245
0.5	0.99658
0.5	0.926396
0.5	0.785294
0.5	0.855376
0.5	0.801335
0.5	0.808413
0.5	0.787377
0.5	0.69194
0.5	0.617232
0.5	0.924361
0.5	0.722901
0.5	0.888947
0.5	0.808357
0.5	0.816801
0.5	0.816922
0.5	0.801464
0.5	0.136285
0.5	0.336928
0.5	0.284414
0.5	0.594794
0.5	0.500841
0.5	0.29137
0.5	0.414508
0.5	0.289465
0.5	0.449218
0.5	0.316143
0.5	0.369224
0.5	0.339726
0.5	0.448441
0.5	0.458245
0.5	0.409932
0.5	0.261656
0.5	0.362019
0.5	0.434616
0.5	1.99596e-15
0.5	0.0464844
0.5	0
0.5	0
0.5	0
0.5	0.134395
0.5	0
0.5	0
0.5	0
0.5	0
0.5	0
0.5	6.9002e-15
0.5	0
0.5	0.0285286
0.5	0
0.5	0
0.5	0
0.5	0
1	0.164519
1	0.424812
1	0.238879
1	0.0997024
1	0.405874
1	0.133973
1	0.172539
1	0.295707
1	0.265753
1	0.310504
1	0.23167
1	0.279845
1	0.257267
1	0.304618
1	0.46459
1	0.351747
1	0.306669
1	0.241967
1	0.145002
1	0.0190693
1	0.293967
1	0.024536
1	0.087174
1	0.0490942
1	0.198314
1	0.152906
1	0.12521
1	0.109687
1	0.0469997
1	1.11479e-15
1	0.191205
1	0.0109655
1	0.037336
1	1.05188e-15
1	1.0911e-15
1	1.02656e-15
1	1.15617
1	0.976029
1	1.08451
1	1.04382
1	0.90685
1	1.17373
1	0.872836
1	0.939251
1	0.939645
1	0.962063
1	1.1039
1	0.866519
1	0.926222
1	1.01998
1	0.807787
1	0.939673
1	0.935105
1	0.885733
1	0.700163
1	0.632852
1	0.58607
1	0.634196
1	0.450667
1	0.453803
1	0.367274
1	0.414443
1	0.257804
1	0.272197
1	0.239485
1	0.226049
1	0.112321
1	0.0315937
1	0.260391
1	0.721905
1	0.654017
1	0.584729
1	0.872729
1	0.684791
1	0.524319
1	0.637854
1	0.776413
1	0.731179
1	1.01173
1	0.97045
1	0.865975
1	0.775244
1	0.779335
1	0.761014
1	0.901518
1	0.957851
1	0.834549
1	0.866038
1	0.843443
1	0.849915
1	1.09832
1	1.12278
1	1.01878
1	1.15185
1	1.19167
1	1.09198
1	0.995002
1	0.977255
1	0.977899
1	1.07119
1	0.996746
1	1.022
1	0.987514
1	1.04182
1	1.05376
1	1.00488
1	1.06935
1	1.04006
1	0.0392588
1	0
1	0
1	0
1	0
1	0
1	0
1	0
1	0
1	0
1	0
1	0
1	0
1	0
1	0
1	0
1	0
1	0
1	1.30621
1	1.08247
1	1.2299
1	1.00281
1	1.28153
1	1.20904
1	1.16748
1	1.17352
1	1.1076
1	1.17873
1	1.2396
1	1.25539
1	1.28723
1	1.28158
1	1.18787
1	1.23103
1	1.23977
1	1.21796
1	0.931452
1	0.803129
1	0.659429
1	0.999003
1	1.15584
1	0.829401
1	0.867528
1	0.813691
1	0.949183
1	0.932607
1	0.825629
1	0.896083
1	0.790365
1	0.867014
1	0.92647
1	0.818911
1	0.828397
1	0.863495
1	0.480512
1	0.367393
1	0.21127
1	0.243431
1	0.289585
1	0.433581
1	0.42487
1	0.333802
1	0.40215
1	0.412259
1	0.415661
1	0.266461
1	0.401193
1	0.241633
1	0.382263
1	0.294721
1	0.337614
1	0.358299
2	1.19424
2	1.04503
2	1.28163
2	1.12002
2	1.18343
2	0.956062
2	1.04193
2	1.14628
2	1.10232
2	1.0579
2	1.14859
2	1.25127
2	1.32385
2	1.18818
2	1.26473
2	1.15939
2	1.17825
2	1.19288
2	1.06415
2	0.897385
2	1.11708
2	1.10269
2	1.08128
2	1.11079
2	1.05868
2	0.764523
2	0.884052
2	1.00468
2	0.933684
2	0.906294
2	0.927444
2	1.00511
2	0.963956
2	0.781814
2	0.828517
2	0.650303
2	1.91149
2	2.36656
2	1.93524
2	1.97277
2	1.93521
2	2.04784
2	1.89972
2	2.01031
2	1.94249
2	1.95641
2	1.96576
2	1.98962
2	2.08302
2	1.97904
2	1.98072
2	2.06178
2	1.96533
2	1.95718
2	1.23911
2	1.27858
2	1.14633
2	1.01535
2	0.993714
2	0.910004
2	0.861414
2	1.01746
2	1.06814
2	0.979546
2	1.11188
2	0.949854
2	1.02514
2	0.864333
2	0.963592
2	1.24174
2	1.41384
2	1.43506
2	1.93713
2	2.00669
2	1.69394
2	1.6318
2	1.81666
2	1.71894
2	1.83201
2	1.9713
2	1.89888
2	1.78663
2	1.78266
2	1.83599
2	1.94569
2	1.92258
2	1.85697
2	1.90578
2	1.87124
2	1.78958
2	2.08116
2	1.93449
2	2.1528
2	2.11322
2	2.07819
2	1.97393
2	1.98238
2	2.02382
2	2.06178
2	2.06294
2	2.13517
2	2.06539
2	2.00646
2	1.9998
2	2.01187
2	2.07643
2	1.95961
2	2.07648
2	0.648543
2	0.935034
2	0.954458
2	0.712158
2	0.772291
2	0.704248
2	0.688528
2	0.681199
2	0.730013
2	0.629942
2	0.695066
2	0.64797
2	0.706943
2	0.703336
2	0.701695
2	0.615413
2	0.591847
2	0.691292
2	2.08212
2	2.0936
2	1.85467
2	2.02064
2	1.9943
2	2.17999
2	2.01264
2	1.93249
2	2.00789
2	2.00713
2	2.04136
2	2.01936
2	2.14538
2	2.11627
2	2.10229
2	1.99138
2	2.1504
2	2.07853
2	2.02414
2	1.70892
2	2.24621
2	2.08389
2	1.77164
2	1.9515
2	1.90769
2	1.82002
2	2.09578
2	1.97298
2	1.88295
2	1.88414
2	1.9866
2	2
2	1.86169
2	1.81233
2	1.96119
2	1.81005
2	1.39962
2	1.21934
2	1.23335
2	1.27142
2	1.35078
2	1.16208
2	1.16498
2	1.37187
2	1.28003
2	1.21199
2	1.06667
2	1.34729
2	1.31783
2	1.34235
2	1.29346
2	1.3249
2	1.35956
2	1.22515
3	1.77089
3	1.8685
3	2.13734
3	2.17224
3	2.05915
3	1.90249
3	1.95614
3	1.96395
3	2.02263
3	2.0469
3	1.86578
3	2.01948
3	2.02936
3	2.02258
3	2.06957
3	2.06501
3	2.03164
3	2.05018
3	1.93401
3	1.76968
3	1.91711
3	1.78171
3	1.91851
3	1.77424
3	1.81319
3	1.84194
3	1.9784
3	1.85801
3	1.80047
3	1.86869
3	1.82261
3	1.9574
3	1.92311
3	1.71661
3	1.71319
3	1.57585
3	3.07516
3	3.25531
3	3.08684
3	2.99544
3	3.02208
3	3.01136
3	3.02652
3	2.96687
3	3.01883
3	3.05924
3	2.99501
3	3.0213
3	3.06861
3	3.06915
3	2.98775
3	3.01118
3	2.986
3	3.05026
3	1.90518
3	1.97095
3	1.65232
3	1.57249
3	1.75656
3	1.74672
3	1.6626
3	1.76046
3	1.74245
3	1.82607
3	1.70665
3	1.71161
3	1.69609
3	1.69201
3	1.67095
3	1.97515
3	1.93469
3	2.08273
3	2.97449
3	2.83675
3	2.86239
3	2.848
3	2.73136
3	2.52356
3	2.83505
3	2.82863
3	2.78578
3	2.85819
3	2.89892
3	2.80081
3	2.82184
3	2.922
3	2.8987
3	2.83526
3	2.91078
3	2.93673
3	2.95799
3	3.01375
3	2.89251
3	2.81187
3	2.88596
3	3.06661
3	3.02384
3	2.90453
3	2.98216
3	2.95065
3	3.03265
3	2.96975
3	2.9972
3	3.01496
3	2.96943
3	3.01128
3	2.96502
3	2.97516
3	1.46176
3	1.67872
3	1.64625
3	1.45806
3	1.44761
3	1.53453
3	1.48349
3	1.3962
3	1.42018
3	1.54285
3	1.50257
3	1.51469
3	1.62606
3	1.45078
3	1.55122
3	1.63025
3	1.64401
3	1.54625
3	2.86879
3	3.05577
3	2.70039
3	2.90515
3	2.74316
3	3.01023
3	2.82862
3	2.79914
3	2.87969
3	2.88251
3	2.85779
3	2.83992
3	2.87638
3	2.87586
3	2.94223
3	2.87539
3	2.83667
3	2.98309
3	3.11519
3	2.88875
3	2.96206
3	2.94379
3	2.98203
3	2.87554
3	2.89549
3	2.97257
3	3.0796
3	2.9132
3	2.87634
3	2.83607
3	2.95815
3	3.0309
3	3.04856
3	2.85887
3	2.83356
3	2.84007
3	2.36505
3	2.25499
3	1.8654
3	2.13151
3	2.14273
3	2.22126
3	2.14729
3	2.14106
3	2.05938
3	2.17098
3	2.11524
3	2.21469
3	2.28037
3	2.21287
3	2.18037
3	2.23748
3	2.16503
3	2.23835
5	3.80913
5	3.52799
5	3.62165
5	3.76906
5	3.47608
5	3.65274
5	3.73141
5	3.70441
5	3.68817
5	3.61276
5	3.69518
5	3.76091
5	3.75872
5	3.82295
5	3.74595
5	3.76066
5	3.57794
5	3.71768
5	3.70186
5	3.21744
5	3.60997
5	3.71522
5	3.65705
5	3.5568
5	3.68575
5	3.59992
5	3.74603
5	3.55444
5	3.51135
5	3.55003
5	3.56973
5	3.76082
5	3.57198
5	3.36471
5	3.4471
5	3.32052
5	4.86213
5	5.30371
5	5.15309
5	5.08135
5	4.8875
5	5.15963
5	5.09006
5	5.19317
5	5.16167
5	5.16385
5	5.17801
5	5.09445
5	5.29284
5	5.09428
5	5.23767
5	5.10926
5	5.21295
5	5.10095
5	3.11816
5	2.81703
5	3.16266
5	3.19204
5	3.15178
5	3.09488
5	3.02055
5	3.20466
5	3.23149
5	3.14129
5	3.08277
5	3.08924
5	3.18637
5	3.03968
5	3.25239
5	3.40289
5	3.34874
5	3.45865
5	4.68436
5	4.77845
5	4.68247
5	4.51773
5	4.71061
5	4.67214
5	4.95606
5	4.97079
5	5.02879
5	4.92162
5	4.99804
5	4.94289
5	4.94997
5	5.02273
5	4.97059
5	4.85642
5	4.91086
5	4.93471
5	4.79006
5	5.0443
5	4.99889
5	4.9224
5	4.79871
5	4.95105
5	5.02394
5	5.02509
5	5.05186
5	4.97918
5	4.97789
5	5.03966
5	4.8662
5	5.03515
5	4.95348
5	4.92479
5	4.96454
5	5.01396
5	3.47737
5	3.09219
5	3.4015
5	3.21173
5	3.03064
5	3.30222
5	3.22547
5	3.43375
5	3.3587
5	3.2859
5	3.31355
5	3.38412
5	3.20794
5	3.46025
5	3.33063
5	3.27781
5	3.31906
5	3.33359
5	4.38263
5	4.30444
5	4.44101
5	4.48418
5	4.66225
5	4.55872
5	4.49088
5	4.48624
5	4.49176
5	4.48657
5	4.53248
5	4.52263
5	4.48027
5	4.63174
5	4.54447
5	4.54585
5	4.66009
5	4.56027
5	4.96945
5	4.85363
5	4.87899
5	4.82685
5	4.89867
5	5.02672
5	4.85841
5	5.05186
5	4.99519
5	5.00302
5	5.00138
5	5.13199
5	4.97929
5	5.06192
5	5.11052
5	4.97215
5	4.96744
5	5.0203
5	4.24764
5	4.01203
5	3.93746
5	3.95552
5	4.04986
5	4.00002
5	4.04248
5	4.14654
5	4.06012
5	4.05399
5	4.09255
5	4.00638
5	4.01654
5	4.09427
5	4.09141
5	4.05625
5	4.11278
5	3.95392
10	8.2392
10	8.20265
10	8.10314
10	8.16697
10	8.01811
10	8.1626
10	8.00549
10	8.27832
10	8.11851
10	8.06243
10	8.04239
10	8.02377
10	7.9973
10	8.13251
10	8.12587
10	8.01377
10	7.984
10	8.11904
10	8.04842
10	7.67614
10	7.53659
10	7.94026
10	7.8242
10	8.15338
10	8.00166
10	7.77858
10	7.82829
10	8.02315
10	7.80306
10	7.98012
10	7.93342
10	8.04514
10	7.96702
10	7.81091
10	7.87551
10	7.87807
10	10.3266
10	10.3489
10	10.3842
10	10.2451
10	10.2672
10	10.1046
10	10.2543
10	10.2895
10	10.2979
10	10.3309
10	10.3286
10	10.3007
10	10.324
10	10.3765
10	10.44
10	10.279
10	10.3364
10	10.3185
10	6.57551
10	6.7327
10	6.6692
10	6.66817
10	6.53652
10	6.82945
10	6.63916
10	6.61282
10	6.59652
10	6.679
10	6.60637
10	6.63384
10	6.62751
10	6.62751
10	6.57103
10	6.83429
10	6.82013
10	6.93549
10	9.83138
10	9.78188
10	9.95497
10	9.83416
10	10.0251
10	9.79453
10	10.0217
10	9.89896
10	10.0227
10	9.8116
10	9.96816
10	9.77644
10	9.91751
10	9.94016
10	10.0031
10	9.92677
10	9.9239
10	9.97899
10	9.93661
10	9.90014
10	9.79395
10	9.76294
10	9.88168
10	9.83951
10	9.85221
10	9.77927
10	9.84395
10	9.80124
10	9.87799
10	9.83203
10	9.80134
10	9.85693
10	9.86058
10	9.7855
10	9.84979
10	9.74369
10	7.83245
10	7.76973
10	7.58536
10	7.62028
10	7.75468
10	7.60054
10	7.57987
10	7.65286
10	7.69579
10	7.60481
10	7.73038
10	7.65425
10	7.68521
10	7.70295
10	7.69691
10	7.65076
10	7.75582
10	7.72655
10	8.67632
10	8.53306
10	8.5621
10	8.68228
10	8.55236
10	8.63084
10	8.70424
10	8.61579
10	8.66838
10	8.60905
10	8.70295
10	8.63267
10	8.72377
10	8.78172
10	8.64668
10	8.7437
10	8.6872
10	8.74557
10	9.9645
10	9.94334
10	10.0054
10	10.0688
10	10.0022
10	9.94642
10	9.78296
10	9.91913
10	10.1262
10	10.0352
10	9.97828
10	10.014
10	10.0845
10	10.107
10	9.97605
10	10.0137
10	10.0064
10	10.075
10	8.59982
10	8.71277
10	8.40755
10	8.71259
10	8.49078
10	8.53546
10	8.76126
10	8.57055
10	8.64759
10	8.53149
10	8.61322
10	8.61081
10	8.65305
10	8.72784
10	8.61031
10	8.58352
10	8.62913
10	8.66933
