# Supplementary material for: ctDNA monitoring using tumor-informed copy number analysis
Source: EMBO Mol Med. 2026 Mar 19;18(4):1429–55. doi: 10.1038/s44321-026-00399-4 (PMC13083984; doi:10.1038/s44321-026-00399-4)
Supplement: Supplementary file 5 — Source data Fig. 3 [file 44321_2026_399_MOESM5_ESM.zip › Figure 3/3A-B/features.xls]

## Sheet: Sheet1
Series	TF	Similairy score	Kendall’s tau in correlation analysis	the associated p-value	median p-value of upper triangle in segment pairwise comparison matrix	median p-value of lower triangle	median p-value of square sections	p-values of comparing upper triangle and square sections (PU)	p-values of comparing lower triangle and square sections (PL)	p-values of comparing upper and lower triangles (PU−L)
1	0.1	0.933628	0.980676	7.24264e-22	1.74335e-39	0	1.75235e-77	1	1	0.000196008
1	0.032	0.232374	0.795169	6.5806e-15	6.91949e-20	3.984372995826286e-1573.5252475633744994e-60	1	1	8.3997e-10
1	0.01	0.0812561	0.578744	1.41616e-08	1.17126e-18	7.14689e-50	1.26144e-26	1	0.999994	0.13961
1	0.0032	0.0274092	0.37971	0.000198448	2.60647e-21	2.67837e-22	4.51124e-16	0.664452	0.997779	0.106432
1	0.001	0.000820875	0.259903	0.0108674	3.91944e-16	8.75977e-09	3.21924e-06	0.00152755	0.996479	1.00992e-06
1	0.00032	0	0.180676	0.0766365	1.20522e-16	2.8052e-09	7.36641e-05	0.000888227	0.998156	1.66414e-07
2	0.1	0.303045	0.832323	7.59013e-16	3.46767e-36	0	4.10546e-97	1	1	0.00513535
2	0.032	0.121031	0.731313	1.4168e-12	3.32174e-17	2.230071893482652e-1832.338926607880445e-53	1	1	2.74336e-06
2	0.01	0.0365499	0.539394	1.75327e-07	6.94269e-13	1.8373797618321146e-412.6641699801504463e-20	1	0.999974	0.00094516
2	0.0032	0.0178582	0.377778	0.000253609	8.89239e-08	8.34049e-19	1.55683e-20	0.999997	0.144541	2.81363e-07
2	0.001	0.00787105	0.228283	0.0270494	1.95357e-13	1.1065225859470094e-161.4346818612663001e-24	0.992806	0.00285881	2.37021e-06
2	0.00032	0.000503039	0.131313	0.203479	2.05471e-11	6.84429e-16	1.21084e-23	0.998671	0.000149007	6.77224e-09
