# Supplementary material for: ctDNA monitoring using tumor-informed copy number analysis
Source: EMBO Mol Med. 2026 Mar 19;18(4):1429–55. doi: 10.1038/s44321-026-00399-4 (PMC13083984; doi:10.1038/s44321-026-00399-4)
Supplement: Supplementary file 6 — Source data Fig. 4 [file 44321_2026_399_MOESM6_ESM.zip]

Archive with 6 entries (4 files):
- Figure 4/
- Figure 4/.DS_Store
- __MACOSX/Figure 4/._.DS_Store
- Figure 4/4A-F/
- Figure 4/4A-F/data.xls
- __MACOSX/Figure 4/4A-F/._data.xls
