# Supplementary material for: ctDNA monitoring using tumor-informed copy number analysis
Source: EMBO Mol Med. 2026 Mar 19;18(4):1429–55. doi: 10.1038/s44321-026-00399-4 (PMC13083984; doi:10.1038/s44321-026-00399-4)
Supplement: Supplementary file 6 — Source data Fig. 4 [file 44321_2026_399_MOESM6_ESM.zip › Figure 4/4A-F/data.xls]

## Sheet: Sheet1
		IMAF	t-MAD	ichorCNA TF	MRDetect-CNA	informCNA TF	informCNA SVM
P-IV-01	1	0.371	0.00890738	2.282	0.412253	0.528436	TRUE
P-IV-01	2	0.00755	0.00653993	0	0.479136	0.0798144	TRUE
P-IV-01	3	0.00391	0.00459684	0	0	0.0401698	TRUE
P-IV-01	4	0.665	0.0113667	6.681	0.343009	1.02943	TRUE
P-IV-01	5	2.75	0.0319117	11.46	0.386889	4.18613	TRUE
P-IV-01	6	0.14	0.00533241	0	0.285985	0.266596	TRUE
P-IV-01	7	0.282	0.00924281	0	0.234413	0.453418	TRUE
P-IV-01	8	5.94	0.144109	16.09	0.425703	8.20047	TRUE
P-IV-01	9	4.37	0.0770952	15.38	0.502028	6.65377	TRUE
P-IV-01	10	3.88	0.0389643	12.32	0.251807	5.16141	TRUE
P-IV-01	11	1.97	0.02212	8.132	0.467716	3.05707	TRUE
P-IV-01	12	1.71	0.0182538	5.843	0.432356	2.36436	TRUE
P-IV-01	13	7.29	0.197242	23.61	0	11.2001	TRUE
P-IV-01	14	1.56	0.0162091	5.725	0	2.03883	TRUE
P-IV-02	1	0.882	0.0113912	3.461	-0.168516	2.13793	TRUE
P-IV-02	2	0.223	0.00712999	1.266	0	0.495916	TRUE
P-IV-02	3	3.31	0.0541149	8.023	-0.0403966	11.8327	TRUE
P-IV-02	4	13.9	0.17806	27.06	0	37.5882	TRUE
P-IV-02	5	0.0799	0.00615658	0	-0.02601	0.11276	TRUE
P-IV-02	6	0.00842	0.0129099	1.494	-0.0126359	0.001	TRUE
P-IV-02	7	0.193	0.00801394	2.089	-0.0604611	0.33734	TRUE
P-IV-03	1	0.361	0.0137935	0	-0.0350281	1.0622	TRUE
P-IV-03	2	0.00231	0.0110298	0	0	0.001	FALSE
P-IV-03	3	0.00314	0.00707916	0	0	0.001	FALSE
P-IV-03	4	0.00405	0.0108106	0	0.217909	0.001	FALSE
P-IV-03	5	0.00368	0.00956616	0	0	0.001	FALSE
P-IV-03	6	0.00707	0.00961592	0	0	0.001	FALSE
P-IV-03	7	0.00219	0.0102288	0	0	0.001	FALSE
P-IV-03	8	0.00289	0.0104938	0	0.181029	0.001	FALSE
P-IV-03	9	0.0076	0.0109298	0	0.629611	0.001	FALSE
