# Supplementary material for: ctDNA monitoring using tumor-informed copy number analysis
Source: EMBO Mol Med. 2026 Mar 19;18(4):1429–55. doi: 10.1038/s44321-026-00399-4 (PMC13083984; doi:10.1038/s44321-026-00399-4)
Supplement: Supplementary file 7 — Source data Fig. 5 [file 44321_2026_399_MOESM7_ESM.zip]

Archive with 15 entries (10 files):
- Figure 5/
- Figure 5/5A/
- Figure 5/.DS_Store
- __MACOSX/Figure 5/._.DS_Store
- Figure 5/5C/
- Figure 5/5D/
- Figure 5/5B/
- Figure 5/5A/swimplot.xls
- __MACOSX/Figure 5/5A/._swimplot.xls
- Figure 5/5C/boxplot.xls
- __MACOSX/Figure 5/5C/._boxplot.xls
- Figure 5/5D/coorelation.xls
- __MACOSX/Figure 5/5D/._coorelation.xls
- Figure 5/5B/boxplot.xls
- __MACOSX/Figure 5/5B/._boxplot.xls
