# Supplementary material for: ctDNA monitoring using tumor-informed copy number analysis
Source: EMBO Mol Med. 2026 Mar 19;18(4):1429–55. doi: 10.1038/s44321-026-00399-4 (PMC13083984; doi:10.1038/s44321-026-00399-4)
Supplement: Supplementary file 7 — Source data Fig. 5 [file 44321_2026_399_MOESM7_ESM.zip › Figure 5/5A/swimplot.xls]

## Sheet: Sheet1
Patient	Assay	Relapase since diagnosis (days)
21535	radiology imaging	1171
21535	radiology imaging	1466
21535	CA-125	295
21535	informCNA	1463
21520	radiology imaging	869
21520	radiology imaging	1262
21520	CA-125	457
21520	informCNA	1259
21531	radiology imaging	604
21543	radiology imaging	919
21543	CA-125	50
21543	informCNA	916
21552	radiology imaging	561
21552	CA-125	64
21552	informCNA	559
21521	radiology imaging	994
21521	informCNA	992
21527	radiology imaging	925
21561	radiology imaging	475
21561	CA-125	26
21561	informCNA	473
21567	radiology imaging	601
21567	informCNA	598
21555	radiology imaging	644
21555	CA-125	55
21555	informCNA	639
21554	radiology imaging	618
21554	informCNA	615
21557	radiology imaging	537
21557	informCNA	534
21600	radiology imaging	512
21600	CA-125	92
21600	informCNA	509
21553	radiology imaging	520
21553	CA-125	-19
21553	informCNA	518
21556	radiology imaging	653
21556	CA-125	0
21556	informCNA	649
21579	radiology imaging	613
21579	CA-125	43
21579	informCNA	611
21650	radiology imaging	371
21650	CA-125	0
21650	informCNA	368
21564	radiology imaging	381
21564	CA-125	0
21564	informCNA	377
