# Supplementary material for: ctDNA monitoring using tumor-informed copy number analysis
Source: EMBO Mol Med. 2026 Mar 19;18(4):1429–55. doi: 10.1038/s44321-026-00399-4 (PMC13083984; doi:10.1038/s44321-026-00399-4)
Supplement: Supplementary file 7 — Source data Fig. 5 [file 44321_2026_399_MOESM7_ESM.zip › Figure 5/5C/boxplot.xls]

## Sheet: Sheet1
	Tumour purity (%)
High purity biopsy	48.54
Low purity biopsy	4.64
High purity biopsy	83.25
Low purity biopsy	74.94
High purity biopsy	37.28
Low purity biopsy	8.47
High purity biopsy	65.2
Low purity biopsy	53.33
High purity biopsy	58.32
Low purity biopsy	25.28
High purity biopsy	52.57
Low purity biopsy	9.99
High purity biopsy	7.85
Low purity biopsy	6.62
High purity biopsy	59.62
Low purity biopsy	38.99
High purity biopsy	63.04
Low purity biopsy	28.84
High purity biopsy	58.48
Low purity biopsy	53.17
High purity biopsy	67.13
Low purity biopsy	23.6
High purity biopsy	51.22
Low purity biopsy	10.86
High purity biopsy	70.55
Low purity biopsy	44.31
High purity biopsy	82.22
Low purity biopsy	49.16
High purity biopsy	43.01
Low purity biopsy	36.66
High purity biopsy	82.49
Low purity biopsy	10.43
