# Supplementary material for: ctDNA monitoring using tumor-informed copy number analysis
Source: EMBO Mol Med. 2026 Mar 19;18(4):1429–55. doi: 10.1038/s44321-026-00399-4 (PMC13083984; doi:10.1038/s44321-026-00399-4)
Supplement: Supplementary file 7 — Source data Fig. 5 [file 44321_2026_399_MOESM7_ESM.zip › Figure 5/5D/coorelation.xls]

## Sheet: Sheet1
TF estimated by high purity biopsy (%)	TF estimated by low purity biopsy (%)
3.84633	2.62379
0.266462	0
0	1.71039e-18
0.5027	5.51156e-19
0.842923	1.44953e-10
0.205872	4.7997e-19
0.178855	1.41182e-18
0	0
0.338206	0.351308
0.53562	0.602749
1.10062	1.15967
4.01616	5.32308e-09
0	0
0	0
19.8586	20.5266
0	0
0	1.97687e-15
1.80663	2.13251
0.238286	3.52704e-19
0	0
0.38278	0.488611
0	8.22075e-11
0.476439	0.501211
0	0
0.228778	0.233751
7.69551	3.78875
0.933845	0.29472
1.61484	0.670056
12.9748	13.5919
0.369402	0.368622
1.86381	1.98144
15.1631	15.6549
19.7796	20.626
0.157289	0.0359983
0.211062	0.0642479
0	0
0.312209	0.324711
0	0.217324
0	0
3.54935e-13	0.207752
0	0
0	0.124474
0.701386	0.83085
3.17164	2.44845
0.30971	0.202577
0	0
0.0295803	0.00823436
7.38281	5.27152
0.507888	0.360032
11.7754	12.5754
0.147359	0.461486
4.04475e-14	0.335832
8.82727	8.75337
1.17094	1.04827
1.74833e-16	0
0.294455	0
0.137034	1.69903e-18
10.4555	11.5234
0.0804037	0.0609932
0.038252	0
0	0
1.19443	1.22033
20.7351	23.4565
1.07974	0.934239
1.03699	0.898986
0.395674	0.315557
0.762552	0.755215
3.56464	3.54416
0.476892	0.439241
0.787926	0.695744
8.67474	8.68795
15.3831	15.4255
4.06574	5.45495
2.79407	4.08464
0.505057	0.194178
1.12963	1.71553
