# Supplementary material for: ctDNA monitoring using tumor-informed copy number analysis
Source: EMBO Mol Med. 2026 Mar 19;18(4):1429–55. doi: 10.1038/s44321-026-00399-4 (PMC13083984; doi:10.1038/s44321-026-00399-4)
Supplement: Supplementary file 7 — Source data Fig. 5 [file 44321_2026_399_MOESM7_ESM.zip › Figure 5/5B/boxplot.xls]

## Sheet: Sheet1
	Days before relapse
CA-125 > 35 U/mL	0
informCNA TF increase	31
CA-125 > 35 U/mL	26
informCNA TF increase	257
CA-125 > 35 U/mL	64
informCNA TF increase	155
CA-125 > 35 U/mL	50
informCNA TF increase	400
CA-125 > 35 U/mL	457
informCNA TF increase	569
CA-125 > 35 U/mL	295
informCNA TF increase	526
CA-125 > 35 U/mL	0
informCNA TF increase	0
CA-125 > 35 U/mL	43
informCNA TF increase	409
CA-125 > 35 U/mL	0
informCNA TF increase	231
CA-125 > 35 U/mL	92
informCNA TF increase	92
CA-125 > 35 U/mL	55
informCNA TF increase	55
