# Supplementary material for: ctDNA monitoring using tumor-informed copy number analysis
Source: EMBO Mol Med. 2026 Mar 19;18(4):1429–55. doi: 10.1038/s44321-026-00399-4 (PMC13083984; doi:10.1038/s44321-026-00399-4)
Supplement: Supplementary file 8 — Source data Fig. 6 [file 44321_2026_399_MOESM8_ESM.zip › Figure 6/6B-C/data.xls]

## Sheet: Sheet1
Patient	Assay	Time point	Value
Patient 58	informCNA TF	1	38
Patient 58	informCNA TF	2	0.492538
Patient 58	informCNA TF	4	10.4384
Patient 58	IMAF	1	38
Patient 58	IMAF	2	0.492538
Patient 58	IMAF	4	10.4384
Patient 61	informCNA TF	1	22
Patient 61	informCNA TF	2	0
Patient 61	informCNA TF	4	1.37939e-17
Patient 61	informCNA TF	8	18.0593
Patient 61	IMAF	1	22
Patient 61	IMAF	2	0
Patient 61	IMAF	4	1.37939e-17
Patient 61	IMAF	8	18.0593
Patient 62	informCNA TF	1	29
Patient 62	informCNA TF	2	1.93363
Patient 62	informCNA TF	3	0.84451
Patient 62	informCNA TF	6	6.51158
Patient 62	informCNA TF	7	19.6815
Patient 62	informCNA TF	8	28.482
Patient 62	informCNA TF	9	23.782
Patient 62	IMAF	1	29
Patient 62	IMAF	2	1.93363
Patient 62	IMAF	3	0.84451
Patient 62	IMAF	6	6.51158
Patient 62	IMAF	7	19.6815
Patient 62	IMAF	8	28.482
Patient 62	IMAF	9	23.782
Patient 64	informCNA TF	1	35
Patient 64	informCNA TF	3	29.8392
Patient 64	informCNA TF	4	62.302
Patient 64	informCNA TF	6	64.03
Patient 64	IMAF	1	35
Patient 64	IMAF	3	29.8392
Patient 64	IMAF	4	62.302
Patient 64	IMAF	6	64.03
Patient 65	informCNA TF	1	11
Patient 65	informCNA TF	2	3.42779e-19
Patient 65	informCNA TF	3	6.46092e-18
Patient 65	informCNA TF	4	1.262e-10
Patient 65	informCNA TF	5	5.5088
Patient 65	informCNA TF	6	15.8436
Patient 65	informCNA TF	7	21.5444
Patient 65	IMAF	1	11
Patient 65	IMAF	2	3.42779e-19
Patient 65	IMAF	3	6.46092e-18
Patient 65	IMAF	4	1.262e-10
Patient 65	IMAF	5	5.5088
Patient 65	IMAF	6	15.8436
Patient 65	IMAF	7	21.5444
